# Supplementary material for: Mitogenome Characteristics and Phylogenetic Analysis of Six Apistogramma Species
Source: Animals (Basel). 2026 Apr 12;16(8):1178. doi: 10.3390/ani16081178 (PMC13112957; doi:10.3390/ani16081178)
Supplement: Supplementary file 1 [file animals-16-01178-s001.zip]

Archive with 1 entries (1 files):
- animals-4240923-supplementary.pdf
